# Supplementary material for: Rare Carbon-Bridged Citrinin Dimers from the Starfish-Derived Symbiotic Fungus Penicillium sp. GGF16-1-2
Source: Mar Drugs. 2022 Jul 6;20(7):443. doi: 10.3390/md20070443 (PMC9317178; doi:10.3390/md20070443)
Supplement: Supplementary file 1 [file marinedrugs-20-00443-s001.zip]

Archive with 1 entries (1 files):
- marinedrugs-1789108-supplementary.pdf
